# Supplementary material for: Antitumor Effects of a New Retinoate of the Fungal Cytotoxin Illudin M in Brain Tumor Models
Source: Int J Mol Sci. 2022 Aug 13;23(16):9056. doi: 10.3390/ijms23169056 (PMC9408991; doi:10.3390/ijms23169056)
Supplement: Supplementary file 1 [file ijms-23-09056-s001.zip]

Archive with 1 entries (1 files):
- ijms-1850487-supplementary.pdf
